# Supplementary material for: Increasing suppression of saccade-related transients along the human visual hierarchy
Source: eLife. 2017 Aug 29;6:e27819. doi: 10.7554/eLife.27819 (PMC5576487; doi:10.7554/eLife.27819)
Supplement: Figure 2—source data 1. — Each row describes an electrode, with its SUMA standardized mesh nearest vertex (index, hemisphere and MNI coordinates), region of interest (if assigned), FDR-corrected p value for external displacements greater than saccades, and FDR-corrected p value for saccades greater than external displacements. [file elife-27819-fig2-data1.csv]

patient_number	electrode_name	nearest_SUMA_std_141_node_index	nearest_SUMA_std_141_node_hemisphere	nearest_SUMA_std_141_node_MNI_X	nearest_SUMA_std_141_node_MNI_Y	nearest_SUMA_std_141_node_MNI_Z	region_of_interest	external_displacement_gt_saccade_pValue_FDR_corrected	saccade_gt_external_displacement_pValue_FDR_corrected
32	LO1	164649	lh	-8.57319259643555	-103.711486816406	-11.529598236084	V1	0.476512348765123	1
32	LO2	163733	lh	-16.8428077697754	-97.7201538085938	-9.49905490875244	V1	1	1
32	LO3	162621	lh	-24.9631652832031	-103.111770629883	-1.67122209072113	V2	1	1
32	LO4	160091	lh	-41.9392776489258	-89.7355651855469	0.876530528068542	high-level face-selective	0.0301844815518448	1
32	LO5	175306	lh	-41.9683990478516	-79.2954635620117	-4.8663215637207		1	1
32	LO6	175045	lh	-47.2029037475586	-72.4848403930664	-1.82617437839508		0.258997909732836	1
32	LTp1	160611	lh	-25.8097133636475	-95.5291061401367	-6.26489973068237	V2	1	1
32	LTp2	159654	lh	-26.0671901702881	-91.6724548339844	-6.01988124847412	V4	0.00109512858237986	1
32	LTp3	171964	lh	-31.6100692749023	-81.5457229614258	-13.8575916290283	high-level non face-selective	0.00109512858237986	1
32	LTp4	20429	lh	-41.0335388183594	-74.4832916259766	-19.9485397338867	high-level non face-selective	0.382642586805149	1
33	LOi1	37340	lh	-12.3291110992432	-56.7717132568359	-5.66883516311646		0.326781275360836	1
33	LOi2	32286	lh	-26.6301651000977	-47.2773132324219	-11.0855169296265		0.0237642902376429	1
33	LOi5	28996	lh	-43.0576324462891	-50.5888442993164	-12.9593296051025	high-level non face-selective	0.0708087086028239	1
33	LOi7	176249	lh	-44.3088455200195	-64.1254119873047	-2.6825840473175	high-level face-selective	0.00109512858237986	1
33	LOi8	173918	lh	-58.3025131225586	-42.717227935791	-12.8630847930908	high-level face-selective	0.0213550073564072	1
33	LOp12	172903	lh	-31.100757598877	-81.3187942504883	-2.01946616172791	high-level face-selective	0.00827917208279172	1
33	LOp9	29230	lh	-41.9235153198242	-57.8151359558105	-11.9728593826294	high-level non face-selective	0.00109512858237986	1
36	LTp1	150313	lh	-16.6526432037354	-85.4105453491211	-9.78670120239258	V3	1	1
36	LTp2	30856	lh	-26.4382019042969	-63.273307800293	-16.5444259643555	VO	1	1
36	LTp3	29781	lh	-32.9583587646484	-58.1756553649902	-17.8483905792236	high-level non face-selective	1	1
36	LTp4	29207	lh	-33.3025932312012	-45.5736236572266	-24.4988212585449	high-level non face-selective	0.135627462894736	1
36	Lo1	173758	lh	-26.2549304962158	-88.0010299682617	-5.78820943832397	high-level non face-selective	1	1
36	Lo2	171854	lh	-32.4921836853027	-79.7351684570313	-7.71273469924927	high-level face-selective	0.488362928413041	1
36	Lo3	172569	lh	-36.6179275512695	-78.6545867919922	-3.3546769618988		0.00109512858237986	1
39	LOi1	166006	lh	-7.78852081298828	-93.4660034179688	-3.81165337562561	V1	0.001999800019998	1
39	LOi2	150199	lh	-11.5933513641357	-89.462287902832	-14.981348991394	V2	1	1
39	LOi3	163379	lh	-12.468358039856	-90.1327514648438	-13.9369201660156	V2	1	0.850914908509149
39	LOi4	162346	lh	-17.3489151000977	-86.3455352783203	-13.8438701629639	V3	0.00109512858237986	1
39	LOi5	169488	lh	-24.0754852294922	-76.9243240356445	-15.2306022644043	VO	0.00109512858237986	1
39	LOi6	171352	lh	-32.3444900512695	-83.2944259643555	-16.2854690551758	high-level non face-selective	1	1
39	LTm3	30672	lh	-30.6809310913086	-27.1095523834229	-31.66796875	high-level face-selective	1	1
39	LTo1	29907	lh	-31.245002746582	-60.7756729125977	-18.5349578857422	VO	0.00109512858237986	1
39	LTo2	29843	lh	-36.0393600463867	-63.0404739379883	-18.0175247192383	high-level face-selective	0.385690597606906	1
39	LTo3	170326	lh	-41.4206771850586	-82.5858306884766	-16.7787971496582	high-level non face-selective	0.00109512858237986	1
39	LTp1	30846	lh	-26.5291137695313	-53.4649353027344	-16.797492980957		0.00109512858237986	1
39	LTp2	29288	lh	-30.0919723510742	-45.8408508300781	-20.6184692382813	high-level face-selective	0.00287471252874713	1
39	Lo1	165214	lh	-3.67326498031616	-98.0435104370117	-10.7547168731689	V1	1	1
39	Lo2	164543	lh	-8.61940002441406	-100.320945739746	-17.8656349182129	V1	0.920291304202913	1
39	Lo3	161639	lh	-26.0745677947998	-97.0890960693359	-8.36031055450439	V3	0.258997909732836	1
39	Lo4	161006	lh	-26.1350212097168	-96.4684753417969	-5.93913650512695	V4	1	1
39	Lo5	160482	lh	-31.0037460327148	-96.8059234619141	-9.30291748046875	high-level non face-selective	0.00109512858237986	1
39	Lo6	159658	lh	-30.7553749084473	-91.8832397460938	-9.56667423248291	high-level non face-selective	0.00109512858237986	1
44	RGRd1	163669	rh	27.5008869171143	-96.8515396118164	12.8250970840454		1	1
44	RGRd10	166369	rh	42.0172805786133	-83.6575317382813	27.9142532348633		0.899638849674355	1
44	RGRd2	164882	rh	33.8336486816406	-92.6221618652344	13.7517242431641		1	1
44	RTp1	174417	rh	5.45850515365601	-77.7909851074219	5.82874536514282	V1	1	1
44	RTp2	172491	rh	7.9818229675293	-67.9663848876953	4.38884925842285	V2	1	1
44	RTp3	170241	rh	12.3425245285034	-61.9919815063477	-9.18651485443115	V3	0.667367225541597	1
44	RTp4	28390	rh	22.9414978027344	-54.7701454162598	-16.3749980926514	VO	1	1
44	RTp5	28883	rh	30.7460956573486	-53.3333053588867	-19.4473857879639	high-level non face-selective	1	1
44	RTp6	28547	rh	34.9668884277344	-41.7083473205566	-25.3127002716064	high-level face-selective	1	1
47	LOa5	29243	lh	-27.1480255126953	-45.1569290161133	-20.2510299682617	high-level non face-selective	1	1
47	LOa6	29019	lh	-28.8947372436523	-40.4390487670898	-24.03000831604	high-level face-selective	1	1
47	LOp1	162798	lh	-39.3736801147461	-84.8955917358398	26.5311336517334	high-level non face-selective	0.00109512858237986	1
47	LTo1	171953	lh	-28.4263877868652	-86.1893310546875	-16.2182102203369	V4	0.022997700229977	1
47	LTo2	20289	lh	-30.2239418029785	-60.6701202392578	-19.092887878418	VO	0.331898628318986	1
47	LTo3	29380	lh	-38.1099090576172	-52.4391403198242	-24.0671920776367	high-level face-selective	0.0609128276361553	1
47	Lo3	29159	lh	-30.7102699279785	-44.479377746582	-22.5373840332031	high-level face-selective	1	1
50	RGRD41	173985	rh	16.1601810455322	-89.0553131103516	-6.43066453933716	V2	1	1
50	RGRD49	174682	rh	10.7595252990723	-90.1856842041016	-13.9797191619873	V1	1	1
50	RGRD57	176440	rh	19.8774108886719	-104.481842041016	-7.61479902267456	V1	1	1
54	LOp3	157484	lh	-19.894287109375	-53.8827133178711	0.16510184109211	V2	0.979098811430332	1
54	LOp4	36089	lh	-20.0978374481201	-49.4684791564941	-8.14456939697266		1	1
54	LOp5	35811	lh	-24.5516471862793	-47.8083343505859	-9.80695915222168		1	1
54	LPm10	35717	lh	-25.3975143432617	-48.8231430053711	-9.53130626678467		1	1
54	LPm11	35816	lh	-21.7714900970459	-51.1409530639648	-11.945273399353		0.00109512858237986	1
54	LPm12	36006	lh	-17.8238563537598	-55.272590637207	-12.3338680267334		1	1
54	LPm8	36350	lh	-22.4828701019287	-47.4322128295898	-6.22165012359619		1	1
54	LPm9	36351	lh	-21.9551849365234	-48.1684417724609	-6.39898443222046		1	1
54	LPs10	164376	lh	-14.4045906066895	-106.265632629395	2.01106238365173	V2	1	1
54	LPs6	166307	lh	-25.4402160644531	-85.2358322143555	23.3632507324219		0.0119247334525807	1
54	LPs7	166304	lh	-26.9347820281982	-88.7685852050781	26.6192111968994		0.00109512858237986	1
54	LPs8	164082	lh	-15.2446689605713	-95.0164642333984	2.99157309532166	V3	0.00109512858237986	1
54	LPs9	163656	lh	-17.5705146789551	-93.4009094238281	3.14606666564941	V3	0.0400817061151028	1
54	LTp2	36768	lh	-16.6813793182373	-38.2845649719238	-10.9148826599121		0.345476563454766	1
54	LTp5	30032	lh	-31.8092060089111	-64.8326568603516	-19.5307083129883	high-level face-selective	0.716761657167617	1
54	LTp6	30000	lh	-34.6846694946289	-65.46435546875	-18.1905250549316	high-level face-selective	0.667367225541597	1
54	ROp1	173716	rh	5.7391562461853	-67.9534759521484	13.2326030731201	V1	1	1
54	ROp2	173170	rh	3.40024065971375	-65.6079711914063	2.66212868690491	V2	1	1
54	ROp3	173914	rh	1.15432262420654	-74.3446197509766	5.03138160705566	V1	1	1
54	ROp4	169695	rh	18.0199966430664	-64.1510696411133	-12.7060089111328	V3	1	1
54	ROp5	27553	rh	22.965503692627	-62.8042526245117	-11.6194467544556	V3	1	1
54	ROp6	169942	rh	25.1434116363525	-76.3084869384766	-6.18148136138916	V4	0.360963903609639	1
54	RPm10	169803	rh	26.4898414611816	-76.7260513305664	-5.60140609741211	V4	0.001999800019998	1
57	LGRD52	175079	lh	-55.2443618774414	-52.3616485595703	-7.55192375183105	high-level non face-selective	0.00109512858237986	1
57	LGRD59	175991	lh	-44.3652534484863	-70.0459136962891	4.0330696105957		1	1
57	LO1	167245	lh	-11.1769485473633	-92.9960632324219	24.4513988494873	V3	1	1
57	LTo1	164666	lh	-17.7886543273926	-105.493728637695	-8.8051233291626	V1	1	1
57	LTo3	160890	lh	-33.5756454467773	-96.8253402709961	0.904204905033112	high-level non face-selective	0.0289325906119066	1
57	LTo4	174759	lh	-36.3511352539063	-81.9140930175781	-5.03794860839844		0.724636627246366	1
59	RO10	164935	rh	46.5098686218262	-73.8146438598633	2.86289954185486		0.00109512858237986	1
59	RO2	176750	rh	9.08926868438721	-95.1684875488281	-1.56470239162445	V1	1	1
59	RO3	176313	rh	11.2337026596069	-94.0701675415039	0.844065308570862	V1	1	1
59	RO4	175838	rh	11.300708770752	-93.865478515625	-1.13859295845032	V1	0.422876079738965	1
59	RO5	163202	rh	27.7599182128906	-90.7289810180664	-0.0621970407664776		0.0400817061151028	1
59	RO6	163421	rh	29.3543167114258	-91.5954284667969	3.81429553031921		0.00109512858237986	1
59	RO7	163497	rh	45.4128379821777	-75.3753890991211	-8.90414524078369	high-level non face-selective	0.00109512858237986	1
59	RO8	163712	rh	43.8047790527344	-74.7170333862305	-8.12514781951904	high-level non face-selective	0.00884526931922192	1
59	RTIp3	26164	rh	24.4735774993896	-47.140193939209	-11.0913991928101		0.854142655909848	1
59	RTIp4	26683	rh	27.0096473693848	-50.8158645629883	-7.92079162597656		0.146035396460354	1
59	RTIp5	27314	rh	29.5334415435791	-51.7555656433105	-8.38944435119629	VO	1	1
59	RTo7	118657	rh	28.1898937225342	-64.7637252807617	37.3217506408691		0.0472730504727305	1
62	Lo1	150055	lh	-11.6712398529053	-91.2665176391602	-10.1901607513428	V2	1	1
62	Lo2	149910	lh	-11.410701751709	-87.0226593017578	-15.2893972396851	V3	1	1
62	Lo3	161495	lh	-23.0654640197754	-89.3787384033203	-18.1760311126709	V3	0.822167783221678	1
62	Lo4	160976	lh	-19.837833404541	-89.0418548583984	-13.4818773269653	V4	0.039723300397233	1
62	Lo5	160901	lh	-36.8868751525879	-88.1637878417969	4.23968124389648		1	1
62	Lo6	159959	lh	-43.4341506958008	-87.3169250488281	3.33862400054932		1	1
62	Lo7	176516	lh	-49.7326507568359	-81.5048522949219	1.33353006839752		0.899638849674355	1
62	Lo8	176594	lh	-50.1826210021973	-74.9310455322266	3.95089673995972	high-level face-selective	0.00109512858237986	1
68	GRID36	162163	rh	23.4455623626709	-95.4531707763672	2.23368144035339	V3	1	1
68	GRID37	163477	rh	24.5276336669922	-82.2101440429688	26.2272796630859		1	1
68	GRID41	173155	rh	7.40542793273926	-76.4087677001953	-5.79318714141846	V2	1	1
68	GRID44	176604	rh	11.5164566040039	-98.1094055175781	-3.90507769584656	V1	1	1
68	GRID45	161592	rh	19.6645679473877	-85.5660247802734	35.3822479248047		1	1
