# Supplementary material for: Increasing suppression of saccade-related transients along the human visual hierarchy
Source: eLife. 2017 Aug 29;6:e27819. doi: 10.7554/eLife.27819 (PMC5576487; doi:10.7554/eLife.27819)
Supplement: Figure 4—source data 1. — Each row describes an electrode, with its SUMA standardized mesh nearest vertex (index, hemisphere and MNI coordinates), region of interest (only electrodes with assigned ROIs participated in this analysis), blink suppression index and saccade suppression index. [file elife-27819-fig4-data1.csv]

patient_number	electrode_name	nearest_SUMA_std_141_node_index	nearest_SUMA_std_141_node_hemisphere	nearest_SUMA_std_141_node_MNI_X	nearest_SUMA_std_141_node_MNI_Y	nearest_SUMA_std_141_node_MNI_Z	region_of_interest	blinkSuppressionIndex	saccadeSuppressionIndex
57	LGRD52	175079	lh	-55.2443618774414	-52.3616485595703	-7.55192375183105	high-level non face-selective	0.849882886601754	0.98379607029502
32	LO1	164649	lh	-8.57319259643555	-103.711486816406	-11.529598236084	V1	0.0695365390969873	0.208742492138463
57	LO1	167245	lh	-11.1769485473633	-92.9960632324219	24.4513988494873	V3	0.731258222234811	-0.0891361420287346
32	LO2	163733	lh	-16.8428077697754	-97.7201538085938	-9.49905490875244	V1	0.958679429527952	-0.261446232427071
32	LO3	162621	lh	-24.9631652832031	-103.111770629883	-1.67122209072113	V2	-5.09807713582339	-0.651789385652268
32	LO4	160091	lh	-41.9392776489258	-89.7355651855469	0.876530528068542	high-level face-selective	0.63362645217661	0.379228515183755
47	LOa5	29243	lh	-27.1480255126953	-45.1569290161133	-20.2510299682617	high-level non face-selective	0.668269055862948	-0.14491379808338
47	LOa6	29019	lh	-28.8947372436523	-40.4390487670898	-24.03000831604	high-level face-selective	1.4552222300855	-0.00643918559210355
39	LOi1	166006	lh	-7.78852081298828	-93.4660034179688	-3.81165337562561	V1	-0.110830298979499	0.154865787442888
39	LOi2	150199	lh	-11.5933513641357	-89.462287902832	-14.981348991394	V2	-0.224854056525285	-0.0952119289513208
39	LOi3	163379	lh	-12.468358039856	-90.1327514648438	-13.9369201660156	V2	-0.038018512244052	-0.331866964844717
39	LOi4	162346	lh	-17.3489151000977	-86.3455352783203	-13.8438701629639	V3	0.423293575779955	0.817725508874789
33	LOi5	28996	lh	-43.0576324462891	-50.5888442993164	-12.9593296051025	high-level non face-selective	1.07752710917141	0.952233584327286
39	LOi5	169488	lh	-24.0754852294922	-76.9243240356445	-15.2306022644043	VO	1.10280915569786	1.0281736166569
39	LOi6	171352	lh	-32.3444900512695	-83.2944259643555	-16.2854690551758	high-level non face-selective	2.1530367279566	0.955570796750209
33	LOi7	176249	lh	-44.3088455200195	-64.1254119873047	-2.6825840473175	high-level face-selective	0.90051191867682	0.976823889079225
33	LOi8	173918	lh	-58.3025131225586	-42.717227935791	-12.8630847930908	high-level face-selective	1.15381958469243	0.851770130497225
47	LOp1	162798	lh	-39.3736801147461	-84.8955917358398	26.5311336517334	high-level non face-selective	1.16264951943395	1.01054199902922
33	LOp12	172903	lh	-31.100757598877	-81.3187942504883	-2.01946616172791	high-level face-selective	0.84626548999441	0.763203994159905
54	LOp3	157484	lh	-19.894287109375	-53.8827133178711	0.16510184109211	V2	0.58229187195104	0.122033294653726
33	LOp9	29230	lh	-41.9235153198242	-57.8151359558105	-11.9728593826294	high-level non face-selective	0.969791091343332	0.970287259772126
54	LPs10	164376	lh	-14.4045906066895	-106.265632629395	2.01106238365173	V2	1.27654720526418	0.127145371340861
54	LPs8	164082	lh	-15.2446689605713	-95.0164642333984	2.99157309532166	V3	1.55254117447131	0.666241214472527
54	LPs9	163656	lh	-17.5705146789551	-93.4009094238281	3.14606666564941	V3	5.31332490366006	0.576206516218191
39	LTm3	30672	lh	-30.6809310913086	-27.1095523834229	-31.66796875	high-level face-selective	0.227579099810334	0.191926738179354
39	LTo1	29907	lh	-31.245002746582	-60.7756729125977	-18.5349578857422	VO	1.08493448689465	1.034495970169
47	LTo1	171953	lh	-28.4263877868652	-86.1893310546875	-16.2182102203369	V4	0.808906669600808	0.960229037318471
57	LTo1	164666	lh	-17.7886543273926	-105.493728637695	-8.8051233291626	V1	0.798286838957145	-0.138198723884062
39	LTo2	29843	lh	-36.0393600463867	-63.0404739379883	-18.0175247192383	high-level face-selective	0.499427820413241	0.333705896636648
47	LTo2	20289	lh	-30.2239418029785	-60.6701202392578	-19.092887878418	VO	0.0128857783340146	1.16677053677014
39	LTo3	170326	lh	-41.4206771850586	-82.5858306884766	-16.7787971496582	high-level non face-selective	0.248087992081886	0.900419985419661
47	LTo3	29380	lh	-38.1099090576172	-52.4391403198242	-24.0671920776367	high-level face-selective	0.240628214052814	0.697823669175291
57	LTo3	160890	lh	-33.5756454467773	-96.8253402709961	0.904204905033112	high-level non face-selective	1.51093942440055	1.05916023033605
32	LTp1	160611	lh	-25.8097133636475	-95.5291061401367	-6.26489973068237	V2	0.0156794738018838	-0.362382562026594
36	LTp1	150313	lh	-16.6526432037354	-85.4105453491211	-9.78670120239258	V3	-0.130595807055147	-0.372350914200896
32	LTp2	159654	lh	-26.0671901702881	-91.6724548339844	-6.01988124847412	V4	0.688928692075828	0.621741879519748
36	LTp2	30856	lh	-26.4382019042969	-63.273307800293	-16.5444259643555	VO	0.490098506957006	-0.793068251692135
39	LTp2	29288	lh	-30.0919723510742	-45.8408508300781	-20.6184692382813	high-level face-selective	0.999305656414679	0.820538368538937
32	LTp3	171964	lh	-31.6100692749023	-81.5457229614258	-13.8575916290283	high-level non face-selective	1.39571419134633	0.808507249539521
36	LTp3	29781	lh	-32.9583587646484	-58.1756553649902	-17.8483905792236	high-level non face-selective	0.518381462232733	-0.227919625753378
32	LTp4	20429	lh	-41.0335388183594	-74.4832916259766	-19.9485397338867	high-level non face-selective	0.364694864843121	0.427594068993096
36	LTp4	29207	lh	-33.3025932312012	-45.5736236572266	-24.4988212585449	high-level non face-selective	0.658876689509957	0.403412635558989
54	LTp5	30032	lh	-31.8092060089111	-64.8326568603516	-19.5307083129883	high-level face-selective	0.971615701000197	0.557483345530117
54	LTp6	30000	lh	-34.6846694946289	-65.46435546875	-18.1905250549316	high-level face-selective	0.998535071885215	0.384921640133613
36	Lo1	173758	lh	-26.2549304962158	-88.0010299682617	-5.78820943832397	high-level non face-selective	13.3488798999937	-0.467828162008755
39	Lo1	165214	lh	-3.67326498031616	-98.0435104370117	-10.7547168731689	V1	-0.490020973808259	-0.0513623746574026
62	Lo1	150055	lh	-11.6712398529053	-91.2665176391602	-10.1901607513428	V2	0.200431000814385	-0.396006466494093
36	Lo2	171854	lh	-32.4921836853027	-79.7351684570313	-7.71273469924927	high-level face-selective	-0.164186542802726	0.221263311430701
39	Lo2	164543	lh	-8.61940002441406	-100.320945739746	-17.8656349182129	V1	-1.01008831423567	0.221256686428918
62	Lo2	149910	lh	-11.410701751709	-87.0226593017578	-15.2893972396851	V3	0.0110917682348157	-0.417829355170733
39	Lo3	161639	lh	-26.0745677947998	-97.0890960693359	-8.36031055450439	V3	-0.907657492271831	0.398876919502248
47	Lo3	29159	lh	-30.7102699279785	-44.479377746582	-22.5373840332031	high-level face-selective	1.28201608144517	-0.171240437576307
62	Lo3	161495	lh	-23.0654640197754	-89.3787384033203	-18.1760311126709	V3	0.187332927935285	0.171486660529539
39	Lo4	161006	lh	-26.1350212097168	-96.4684753417969	-5.93913650512695	V4	-1.45544573708764	0.275312164026287
62	Lo4	160976	lh	-19.837833404541	-89.0418548583984	-13.4818773269653	V4	0.470458296881466	0.504555581979055
39	Lo5	160482	lh	-31.0037460327148	-96.8059234619141	-9.30291748046875	high-level non face-selective	-0.656189697547598	1.07946629176249
39	Lo6	159658	lh	-30.7553749084473	-91.8832397460938	-9.56667423248291	high-level non face-selective	0.324284502589648	1.17264782039232
62	Lo8	176594	lh	-50.1826210021973	-74.9310455322266	3.95089673995972	high-level face-selective	0.98637974606202	0.912392996116941
50	RGRD41	173985	rh	16.1601810455322	-89.0553131103516	-6.43066453933716	V2	0.126932487631245	-0.0885591725603061
50	RGRD49	174682	rh	10.7595252990723	-90.1856842041016	-13.9797191619873	V1	0.227798212413466	-0.203893384720429
50	RGRD57	176440	rh	19.8774108886719	-104.481842041016	-7.61479902267456	V1	0.277353888518871	-0.186780368919195
59	RO2	176750	rh	9.08926868438721	-95.1684875488281	-1.56470239162445	V1	0.00960042386269622	-0.24025696677269
59	RO3	176313	rh	11.2337026596069	-94.0701675415039	0.844065308570862	V1	0.0129345689475901	-0.235010929533235
59	RO4	175838	rh	11.300708770752	-93.865478515625	-1.13859295845032	V1	0.259613467503564	0.244122042016221
59	RO7	163497	rh	45.4128379821777	-75.3753890991211	-8.90414524078369	high-level non face-selective	0.578217691718804	0.640608483970128
59	RO8	163712	rh	43.8047790527344	-74.7170333862305	-8.12514781951904	high-level non face-selective	0.295915583426475	0.567360522289281
54	ROp1	173716	rh	5.7391562461853	-67.9534759521484	13.2326030731201	V1	0.0259038072547935	-0.0521142414585803
54	ROp2	173170	rh	3.40024065971375	-65.6079711914063	2.66212868690491	V2	0.392253275980623	-0.0656314823138055
54	ROp3	173914	rh	1.15432262420654	-74.3446197509766	5.03138160705566	V1	0.0996394978502823	-0.0472369841232
54	ROp4	169695	rh	18.0199966430664	-64.1510696411133	-12.7060089111328	V3	0.707666454983998	-0.0086186275701674
54	ROp5	27553	rh	22.965503692627	-62.8042526245117	-11.6194467544556	V3	1.03559973140887	0.0939211190859723
54	ROp6	169942	rh	25.1434116363525	-76.3084869384766	-6.18148136138916	V4	0.33251576591632	0.721136948597591
54	RPm10	169803	rh	26.4898414611816	-76.7260513305664	-5.60140609741211	V4	0.422697184624988	0.940103554338268
59	RTIp5	27314	rh	29.5334415435791	-51.7555656433105	-8.38944435119629	VO	1.27490818183428	-0.957999730643298
44	RTp1	174417	rh	5.45850515365601	-77.7909851074219	5.82874536514282	V1	-0.831534105698087	-0.467881000493137
44	RTp2	172491	rh	7.9818229675293	-67.9663848876953	4.38884925842285	V2	0.63474760419657	0.116226341121539
44	RTp3	170241	rh	12.3425245285034	-61.9919815063477	-9.18651485443115	V3	0.390306413821677	0.842966616355051
44	RTp4	28390	rh	22.9414978027344	-54.7701454162598	-16.3749980926514	VO	-0.648015617579012	0.262980119904572
44	RTp5	28883	rh	30.7460956573486	-53.3333053588867	-19.4473857879639	high-level non face-selective	-1.09262032801055	-1.1543238519135
44	RTp6	28547	rh	34.9668884277344	-41.7083473205566	-25.3127002716064	high-level face-selective	-0.0725361360289227	-0.553924865045631
